# Supplementary material for: Aseptic Abscess Syndrome: Clinical Characteristics, Associated Diseases, and up to 30 Years’ Evolution Data on a 71-Patient Series
Source: J Clin Med. 2022 Jun 25;11(13):3669. doi: 10.3390/jcm11133669 (PMC9267245; doi:10.3390/jcm11133669)
Supplement: Supplementary file 1 [file jcm-11-03669-s001.zip]

Archive with 1 entries (1 files):
- jcm-1773633-supplementary.pdf
